# Supplementary material for: COVID-19 Vaccines Safety Tracking (CoVaST): Protocol of a Multi-Center Prospective Cohort Study for Active Surveillance of COVID-19 Vaccines’ Side Effects
Source: Int J Environ Res Public Health. 2021 Jul 25;18(15):7859. doi: 10.3390/ijerph18157859 (PMC8345554; doi:10.3390/ijerph18157859)
Supplement: Supplementary file 1 [file ijerph-18-07859-s001.zip]

Archive with 1 entries (1 files):
- ijerph-1257063-SI.pdf
